# Supplementary material for: Ribosome biogenesis is essential for hemogenic endothelial cells to generate hematopoietic stem cells
Source: Development. 2024 Oct 23;151(21):dev202875. doi: 10.1242/dev.202875 (PMC11529273; doi:10.1242/dev.202875)
Supplement: Table S1. Immunophenotype, location and developmental stages of cell populations. [file develop-151-202875-TableS1.xlsx]

## Sheet: Fig1A-D,F,4A-E
Supplementary table 1. Immunophenotype, location and developmental stages of cell populations.
Immunophenotype, location and developmental stages of cell populations (scRNA-seq) used in Figure 1 and Figure 4A-E.
Cells	Stage	Location	Immunophenotype
AEC	E10.0	AGM	CD41-CD43-CD45-CD31+CD201-Kit-CD44+
HEC (PK44)	E10.0	AGM	CD41-CD43-CD45-CD31+CD201+Kit+CD44+
T1 pre-HSC	E11.0	AGM	CD31+CD45-CD41lowKit+CD201high
T2 pre-HSC	E11.0	AGM	CD31+CD45+Kit+CD201high
FL HSC	E14.0	FL	Lin-CD201+Sca1+Mac-1low
BM HSC	Adult	BM	CD45+CD150+CD48-CD201+

## Sheet:  Fig1E,3,4F-I; FigS2D-H,S3I-L 
Immunophenotype, location and developmental stages of co-culture cell populations used in Figure 3, Figure 4F-I, supplementary Figure2D-H and supplementary Figure 3I-L.
Cells	Stage	Location	Immunophenotype
AEC	E10.0	Caudal half	CD41-CD43-CD45-CD31+CD201-Kit-CD44+
HEC (PK44)	E10.0	Caudal half	CD41-CD43-CD45-CD31+CD201+Kit+CD44+
T1 pre-HSC	E11.0	AGM	CD31+CD45-CD41low

## Sheet: Fig5A-H
Immunophenotype, location and developmental stages of cell populations (Runx1 ChIP-seq) in Figure 5A-H.
Cells	Stage	Location	Immunophenotype
AEC	E10.0	AGM	CD41-CD43-CD45-CD31+CD201-Kit-CD44+
HEC (PK44)	E10.0	AGM	CD41-CD43-CD45-CD31+CD201+Kit+CD44+
