# Supplementary material for: Ribosome biogenesis is essential for hemogenic endothelial cells to generate hematopoietic stem cells
Source: Development. 2024 Oct 23;151(21):dev202875. doi: 10.1242/dev.202875 (PMC11529273; doi:10.1242/dev.202875)
Supplement: Table S2. Genes with RUNX1 binding in AECs and HECs. [file develop-151-202875-TableS2.xlsx]

## Sheet: Supplementary table 2
Supplementary table 2. Genes with RUNX1 binding in AECs and HECs.
AEC	HEC
Abcf1	Abcf1
Aurkaip1	Aurkaip1
Bag6	Bag6
Bop1	Bop1
Cks2	Bysl
Dcaf13	Cks2
Ddx3x	Ddx17
Ddx47	Ddx3x
Ddx54	Ddx49
Denr	Dhx30
Dhx29	Dhx37
Dhx30	Dhx9
Dhx37	Dimt1
Dhx9	Dnajc1
Dimt1	Drosha
Eef2	Eef2
Eif2a	Eif2a
Eif2ak4	Eif2ak3
Eif2s1	Eif2ak4
Eif3h	Eif2s1
Eif5a	Eif3k
Eri3	Eif5a
Exosc9	Emg1
Fau	Eri3
Fdxacb1	Esf1
Gar1	Exosc9
Gfm2	Gar1
Glul	Gtpbp2
Gnl3l	Gtpbp4
Gtpbp4	Gtpbp6
Gtpbp6	Heatr1
Heatr1	Hspa5
Hspa5	Impact
Imp4	Ipo9
Impact	Kat2b
Kat2b	Kri1
Kri1	Larp4b
Larp4b	Las1l
Letm2	Mak16
Lsm6	Mettl16
Ltn1	Mettl5
LTO1	Mief1
Ltv1	Mphosph10
Mettl15	Mphosph6
Mettl16	Mpv17l2
Mphosph10	Mrm1
Mphosph6	Mrpl1
Mpv17l2	Mrpl17
Mrpl17	Mrpl19
Mrpl19	Mrpl20
Mrpl2	Mrpl30
Mrpl20	Mrpl34
Mrpl23	Mrpl4
Mrpl34	Mrpl41
Mrpl38	Mrpl44
Mrpl39	Mrpl45
Mrpl40	Mrpl51
Mrpl45	Mrpl52
Mrpl48	Mrps14
Mrpl51	Mrps17
Mrpl52	Mrps18a
Mrps14	Mrps27
Mrps16	Mrps28
Mrps18a	Mrps33
Mrps27	Mrps36
Mrps28	Mrps9
Mrps33	Mtg1
Mrrf	Mtor
Nck1	Naa16
Ndufab1	Nat10
Noc2l	Nck1
Nol6	Nemf
Nop2	Nmd3
Nop53	Nol6
Nop56	Nop2
Nvl	Nop53
Oxa1l	Nop56
Pa2g4	Npm1
Pelo	Nsun3
Pih1d1	Nsun4
Pnpt1	Nufip2
Pop7	Nvl
Pttg1	Oxa1l
Pym1	Pa2g4
Ran	Pars2
Rbis	Pelo
Riok2	Pop7
Rpf1	Ppan
Rpl13a	Ppargc1a
Rpl14	Pten
Rpl15	Pym1
Rpl18	Rack1
Rpl21	Rpf1
Rpl22	Rpl10
Rpl23	Rpl13a
Rpl24	Rpl15
Rpl27	Rpl17
Rpl28	Rpl18a
Rpl3	Rpl21
Rpl34	Rpl24
Rpl36	Rpl27a
Rpl36a	Rpl3
Rpl37	Rpl34
Rpl4	Rpl35
Rpl5	Rpl36
Rpl7	Rpl37
Rplp0	Rpl41
Rplp2	Rpl5
Rpp38	Rpl8
Rps11	Rpl9
Rps12	Rplp0
Rps14	Rplp2
Rps17	Rpn2
Rps18	Rps13
Rps19	Rps14
Rps20	Rps17
Rps23	Rps23
Rps27a	Rps26
Rps29	Rps27l
Rps3	Rps28
Rps5	Rps29
Rps9	Rps3
Rpsa	Rps3a1
Rpusd1	Rps5
Rrbp1	Rps8
Rrp8	Rpsa
Sec61b	Rrbp1
Snu13	Rrp1
Srp68	Rrp15
Tfb1m	Rrp8
Tfb2m	Rrs1
Traf7	Rsl24d1
Uba52	Tfb1m
Urb1	Tfb2m
Utp11	Traf7
Utp15	Uba52
Wdr18	Utp15
Wdr43	Utp23
Wdr74	Utp25
Xpo1	Wdr43
Ythdf3	Ythdf1
Znhit6	Ythdf3
